# Supplementary material for: Genome-Wide Association Analysis of Gibberellin Sensitivity for Panicle Exsertion Length in Rice and Candidate Gene Identification
Source: Plants (Basel). 2026 Jul 2;15(13):2063. doi: 10.3390/plants15132063 (PMC13364160; doi:10.3390/plants15132063)
Supplement: Supplementary file 1 [file plants-15-02063-s001.zip]

Archive with 15 entries (15 files):
- Figure S1.jpg
- Figure S2.jpg
- Figure S3.jpg
- Figure S4.jpg
- Figure S5.jpg
- Figure S6.tif
- Figure S7.tif
- Figure S8.tif
- Table S1.pdf
- Table S2.xls
- Table S3.pdf
- Table S4.pdf
- Table S5.pdf
- Table S6.xls
- Table S7.pdf
