# Supplementary material for: Genome-Wide Association Analysis of Gibberellin Sensitivity for Panicle Exsertion Length in Rice and Candidate Gene Identification
Source: Plants (Basel). 2026 Jul 2;15(13):2063. doi: 10.3390/plants15132063 (PMC13364160; doi:10.3390/plants15132063)
Supplement: Supplementary file 1 [file plants-15-02063-s001.zip › Table S2.xls]

## Sheet: Sheet 1
Table S2. The SNP information in a candidate region of 8.67–8.78 Mb on chromosome 3 for PELGSI.
MSU ID	SNP location	Reference	Alternative	Region	Variation type	Associated signal in GWAS (P value)
LOC_Os03g15720	3:8668198	G	A	5_primer-UTR
LOC_Os03g15720	3:8668333	C	T	Intron		3.24e-08
LOC_Os03g15720	3:8668979	A	C	Intron
LOC_Os03g15720	3:8669003	C	G	Intron
LOC_Os03g15720	3:8669063	G	A	Intron
LOC_Os03g15720	3:8669154	G	A	Intron		1.87e-07
LOC_Os03g15720	3:8669280	A	C	Intron
LOC_Os03g15720	3:8669481	T	C	Intron		1.79e-08
LOC_Os03g15720	3:8669905	C	T	Intron
LOC_Os03g15720	3:8669959	C	T	Intron
LOC_Os03g15720	3:8670018	G	A	Intron
LOC_Os03g15720	3:8670036	T	G	Intron
LOC_Os03g15720	3:8670037	A	G	Intron
LOC_Os03g15720	3:8670291	G	T	Exon	Nonsynonymous
LOC_Os03g15720	3:8670603	C	T	Exon
LOC_Os03g15720	3:8670626	T	C	Exon	Nonsynonymous	2.34e-09
LOC_Os03g15720	3:8670706	T	A	Intron		8.47e-10
LOC_Os03g15720	3:8671134	A	T	3_prime_UTR		2.19e-08
LOC_Os03g15720	3:8671242	C	T	Downstream		4.84e-09
LOC_Os03g15720	3:8671509	G	A	Downstream		6.29e-08
LOC_Os03g15720	3:8671736	A	G	Downstream
LOC_Os03g15720	3:8671860	T	C	Downstream
LOC_Os03g15720	3:8671911	A	C	Downstream
LOC_Os03g15720	3:8671976	C	T	Downstream		9.16e-08
LOC_Os03g15720	3:8672051	A	G	Downstream		9.95e-08
LOC_Os03g15720	3:8672057	T	G	Downstream
LOC_Os03g15720	3:8672220	C	T	Downstream
LOC_Os03g15720	3:8672250	T	C	Downstream		8.34e-08
LOC_Os03g15720	3:8672431	C	T	Downstream		4.36e-07
LOC_Os03g15720	3:8672456	C	G	Downstream
LOC_Os03g15720	3:8672496	A	G	Downstream		1.72e-07
LOC_Os03g15720	3:8672522	A	T	Downstream
LOC_Os03g15720	3:8672540	C	T	Downstream
LOC_Os03g15720	3:8672574	A	G	Downstream		4.29e-08
LOC_Os03g15720	3:8672637	T	C	Downstream		2.19e-08
LOC_Os03g15720	3:8672665	C	T	Downstream
LOC_Os03g15720	3:8672759	A	G	Downstream		8.84e-09
LOC_Os03g15730	3:8672777	C	T	Upstream
LOC_Os03g15730	3:8672833	A	G	Upstream		8.84e-09
LOC_Os03g15730	3:8672949	C	G	Upstream
LOC_Os03g15730	3:8673140	A	G	Upstream		2.34e-09
LOC_Os03g15730	3:8673163	C	G	Upstream
LOC_Os03g15730	3:8673218	T	C	Upstream
LOC_Os03g15730	3:8673340	A	G	Upstream
LOC_Os03g15730	3:8673592	G	C	Upstream		1.27e-08
LOC_Os03g15730	3:8673805	T	C	Intron		2e-08
LOC_Os03g15730	3:8674043	A	C	Intron
LOC_Os03g15730	3:8674547	C	T	Intron
LOC_Os03g15730	3:8675003	C	T	Intron
LOC_Os03g15730	3:8675047	C	T	Intron
LOC_Os03g15730	3:8675295	C	T	Intron		3.89e-08
LOC_Os03g15730	3:8675312	C	T	Intron
LOC_Os03g15730	3:8675483	G	C	Intron		2.19e-08
LOC_Os03g15730	3:8675503	C	T	Intron		2.19e-08
LOC_Os03g15730	3:8675538	G	A	Intron		2.19e-08
LOC_Os03g15730	3:8676214	A	T	Exon	Nonsynonymous	2.34e-09
LOC_Os03g15730	3:8676215	G	T	Exon	Nonsynonymous	2.34e-09
LOC_Os03g15730	3:8676659	G	C	Downstream
LOC_Os03g15730	3:8677186	C	T	Downstream
LOC_Os03g15730	3:8677297	T	A	Downstream		2.34e-09
LOC_Os03g15730	3:8677310	C	T	Downstream
LOC_Os03g15730	3:8677356	A	T	Downstream
LOC_Os03g15730	3:8677610	T	C	Downstream
LOC_Os03g15730	3:8677643	C	A	Downstream
LOC_Os03g15740	3:8677923	G	A	Upstream
LOC_Os03g15740	3:8677966	T	C	Upstream
LOC_Os03g15740	3:8678062	A	C	Upstream
LOC_Os03g15740	3:8678106	T	G	Upstream		1.16e-08
LOC_Os03g15740	3:8678919	C	G	Upstream
LOC_Os03g15740	3:8680620	C	T	Exon	Synonymous
LOC_Os03g15740	3:8681087	A	G	Exon	Nonsynonymous	3.87e-09
LOC_Os03g15740	3:8681109	T	C	Exon	Synonymous	4.84e-09
LOC_Os03g15740	3:8681115	G	C	Exon	Synonymous
LOC_Os03g15740	3:8681939	C	G	3_prime_UTR		4.25e-09
LOC_Os03g15740	3:8682158	G	T	3_prime_UTR		4.66e-09
LOC_Os03g15740	3:8682241	T	A	3_prime_UTR		1.16e-07
LOC_Os03g15740	3:8682341	T	A	Downstream
LOC_Os03g15740	3:8683044	C	T	Downstream
LOC_Os03g15750	3:8683359	G	T	Downstream
LOC_Os03g15750	3:8683387	T	C	Downstream
LOC_Os03g15750	3:8683554	A	G	3_prime_UTR
LOC_Os03g15750	3:8683642	A	G	3_prime_UTR		2.83e-12
LOC_Os03g15750	3:8684164	G	T	3_prime_UTR
LOC_Os03g15750	3:8684513	G	T	Intron
LOC_Os03g15750	3:8684521	A	G	Intron		2.05e-11
LOC_Os03g15750	3:8685059	A	G	Intron
LOC_Os03g15750	3:8685104	C	T	Intron		5.1e-10
LOC_Os03g15750	3:8685546	T	C	Exon	Nonsynonymous	2.31e-08
LOC_Os03g15750	3:8685884	T	C	Intron
LOC_Os03g15750	3:8686006	C	T	Intron
LOC_Os03g15750	3:8686085	A	C	Intron
LOC_Os03g15750	3:8686277	T	A	Exon	Nonsynonymous	3.42e-13
LOC_Os03g15750	3:8687005	C	A	Intron		3.66e-13
LOC_Os03g15750	3:8687221	A	G	Exon	Synonymous	3.04e-11
LOC_Os03g15750	3:8687551	T	G	Exon
LOC_Os03g15750	3:8687636	C	T	Upstream
LOC_Os03g15750	3:8687645	G	A	Upstream		2.93e-07
LOC_Os03g15750	3:8687682	G	T	Upstream		2.93e-07
LOC_Os03g15750	3:8687737	C	T	Upstream		2.93e-07
LOC_Os03g15750	3:8687792	C	T	Upstream
LOC_Os03g15750	3:8687860	A	T	Upstream
LOC_Os03g15760	3:8687868	G	T	Downstream
LOC_Os03g15760	3:8687884	G	A	Downstream
LOC_Os03g15760	3:8687893	G	A	Downstream
LOC_Os03g15760	3:8688272	A	G	Downstream		6.75e-09
LOC_Os03g15760	3:8688312	G	A	Downstream
LOC_Os03g15760	3:8689870	T	G	Intron
LOC_Os03g15760	3:8689950	T	G	Intron		1.38e-12
LOC_Os03g15760	3:8690104	G	A	Intron
LOC_Os03g15760	3:8690299	G	A	Intron
LOC_Os03g15760	3:8690316	C	T	Intron		4.29e-12
LOC_Os03g15760	3:8690458	G	T	Intron		4.38e-13
LOC_Os03g15760	3:8690520	G	A	Intron		4.6251e-10
LOC_Os03g15760	3:8690537	C	A	Intron		4.6251e-10
LOC_Os03g15760	3:8690718	G	A	Intron
LOC_Os03g15760	3:8690802	G	A	Intron
LOC_Os03g15760	3:8690931	C	T	Intron
LOC_Os03g15760	3:8690936	G	A	Intron
LOC_Os03g15760	3:8692252	G	A	Upstream
LOC_Os03g15760	3:8692839	C	A	Upstream
LOC_Os03g15760	3:8692981	C	T	Upstream		1.0346e-10
LOC_Os03g15760	3:8692998	T	C	Upstream		1.0346e-10
LOC_Os03g15760	3:8693332	T	C	Upstream
LOC_Os03g15760	3:8693344	C	T	Upstream
LOC_Os03g15760	3:8693412	T	A	Upstream
LOC_Os03g15760	3:8693616	A	C	Upstream		4.8061e-12
LOC_Os03g15760	3:8693884	A	G	Upstream
LOC_Os03g15760	3:8694280	C	G	Upstream
LOC_Os03g15760	3:8694354	A	C	Upstream		1.8536e-11
LOC_Os03g15760	3:8694420	A	G	Upstream		3.2386e-10
LOC_Os03g15760	3:8694435	G	A	Upstream
LOC_Os03g15760	3:8694558	C	T	Upstream
LOC_Os03g15760	3:8694579	C	T	Upstream
LOC_Os03g15760	3:8694889	T	C	Upstream		4.3628e-12
LOC_Os03g15760	3:8694895	A	G	Upstream
LOC_Os03g15760	3:8694896	G	T	Upstream
LOC_Os03g15770	3:8695814	G	A	Upstream
LOC_Os03g15770	3:8696339	G	T	Upstream
LOC_Os03g15770	3:8696389	G	A	Upstream
LOC_Os03g15770	3:8696465	T	G	Upstream		3.6642e-13
LOC_Os03g15770	3:8696533	C	G	Upstream
LOC_Os03g15770	3:8696585	G	T	Upstream
LOC_Os03g15770	3:8696948	C	T	Upstream
LOC_Os03g15770	3:8697061	G	A	Upstream
LOC_Os03g15770	3:8697066	A	G	Upstream		1.2975e-12
LOC_Os03g15770	3:8697084	G	A	Upstream
LOC_Os03g15770	3:8697098	C	T	Upstream		1.2975e-12
LOC_Os03g15770	3:8697159	T	C	Upstream		1.2975e-12
LOC_Os03g15770	3:8697250	A	T	Upstream
LOC_Os03g15770	3:8697264	C	T	Upstream
LOC_Os03g15770	3:8697623	A	G	Upstream
LOC_Os03g15770	3:8697749	T	C	Upstream
LOC_Os03g15770	3:8697779	C	A	Upstream
LOC_Os03g15770	3:8697925	T	C	Upstream		1.7372e-12
LOC_Os03g15770	3:8697929	T	A	Upstream
LOC_Os03g15770	3:8698125	T	C	5_prime_UTR
LOC_Os03g15770	3:8698168	G	C	5_prime_UTR
LOC_Os03g15770	3:8698525	C	T	5_prime_UTR
LOC_Os03g15770	3:8698565	G	A	5_prime_UTR
LOC_Os03g15770	3:8698622	G	C	5_prime_UTR		6.1653e-11
LOC_Os03g15770	3:8698646	C	T	5_prime_UTR		1.508e-11
LOC_Os03g15770	3:8698774	C	T	5_prime_UTR
LOC_Os03g15770	3:8699193	A	G	Intron		7.9478e-12
LOC_Os03g15770	3:8699297	C	A	Intron
LOC_Os03g15770	3:8699492	A	G	Intron
LOC_Os03g15770	3:8699906	G	A	Exon	Nonsynonymous	5.0027e-11
LOC_Os03g15770	3:8700108	C	T	Intron
LOC_Os03g15770	3:8700255	G	A	Exon	Nonsynonymous
LOC_Os03g15770	3:8700261	T	A	Exon	Nonsynonymous	3.2001e-12
LOC_Os03g15770	3:8700274	C	T	Exon	Synonymous
LOC_Os03g15770	3:8700321	C	T	Exon	Nonsynonymous	1.3009e-11
LOC_Os03g15770	3:8700410	C	A	Exon	Nonsynonymous
LOC_Os03g15770	3:8700509	G	A	Exon	Nonsynonymous
LOC_Os03g15770	3:8700805	A	C	Intron
LOC_Os03g15770	3:8700835	T	G	Intron		1.0522e-13
LOC_Os03g15770	3:8701463	A	C	Exon
LOC_Os03g15770	3:8702596	T	G	3_prime_UTR
LOC_Os03g15770	3:8702635	C	T	3_prime_UTR
LOC_Os03g15770	3:8702699	T	C	3_prime_UTR		3.6642e-13
LOC_Os03g15770	3:8702741	T	C	3_prime_UTR		1.8165e-12
LOC_Os03g15780	3:8702940	A	G	3_prime_UTR		1.11e-12
LOC_Os03g15780	3:8703447	C	T	Exon	Nonsynonymous
LOC_Os03g15780	3:8703674	G	A	Intron
LOC_Os03g15780	3:8703929	C	T	Intron
LOC_Os03g15780	3:8703968	G	A	Exon	Synonymous
LOC_Os03g15780	3:8704322	T	G	Intron		4.9948e-12
LOC_Os03g15780	3:8704331	G	T	Intron
LOC_Os03g15780	3:8704535	C	T	Intron
LOC_Os03g15780	3:8704582	C	G	Intron
LOC_Os03g15780	3:8704716	T	C	Intron		2.8273e-12
LOC_Os03g15780	3:8704762	A	G	Intron		9.7616e-12
LOC_Os03g15780	3:8704860	C	T	Exon	Synonymous	5.5132e-12
LOC_Os03g15780	3:8705115	C	T	Intron		2.6419e-12
LOC_Os03g15780	3:8705174	T	C	Intron
LOC_Os03g15780	3:8705738	G	T	Intron
LOC_Os03g15780	3:8706014	A	G	Intron
LOC_Os03g15780	3:8706231	G	A	Intron
LOC_Os03g15780	3:8706465	C	T	Intron
LOC_Os03g15780	3:8706746	T	A	Intron		5.7155e-12
LOC_Os03g15780	3:8706796	A	T	Intron
LOC_Os03g15780	3:8706968	C	T	Exon	Synonymous	1.348e-11
LOC_Os03g15780	3:8707764	C	T	5_prime_UTR
LOC_Os03g15780	3:8707797	T	C	Upstream		1.9992e-12
LOC_Os03g15780	3:8707818	G	A	Upstream
LOC_Os03g15780	3:8707851	C	T	Upstream
LOC_Os03g15780	3:8707913	C	T	Upstream
LOC_Os03g15780	3:8707985	A	C	Upstream		1.6984e-12
LOC_Os03g15780	3:8707990	C	T	Upstream
LOC_Os03g15780	3:8708053	C	T	Upstream
LOC_Os03g15780	3:8708112	G	C	Upstream		1.067e-14
LOC_Os03g15780	3:8708198	T	C	Upstream		1.1183e-12
LOC_Os03g15780	3:8708209	C	T	Upstream
LOC_Os03g15780	3:8708250	C	T	Upstream
LOC_Os03g15780	3:8708274	G	A	Upstream
LOC_Os03g15780	3:8708297	G	A	Upstream
LOC_Os03g15780	3:8708588	T	C	Upstream		2.1919e-08
LOC_Os03g15780	3:8708617	T	G	Upstream		2.1919e-08
LOC_Os03g15780	3:8708632	C	T	Upstream
LOC_Os03g15780	3:8708739	T	C	Upstream		8.9903e-09
LOC_Os03g15780	3:8708871	G	A	Upstream
LOC_Os03g15780	3:8708906	G	A	Upstream
LOC_Os03g15780	3:8708951	T	C	Upstream		3.6642e-13
LOC_Os03g15780	3:8709199	A	C	Upstream
LOC_Os03g15780	3:8709321	G	C	Upstream
LOC_Os03g15780	3:8709421	C	T	Upstream
LOC_Os03g15780	3:8709424	A	G	Upstream
LOC_Os03g15780	3:8709819	G	A	Upstream
LOC_Os03g15780	3:8710065	G	A	Upstream
LOC_Os03g15780	3:8710079	A	T	Upstream		1.11e-12
LOC_Os03g15780	3:8710178	C	T	Upstream
LOC_Os03g15780	3:8710194	A	T	Upstream
LOC_Os03g15780	3:8710399	C	T	Upstream
LOC_Os03g15780	3:8710534	A	T	Upstream
LOC_Os03g15780	3:8710800	G	A	Upstream
LOC_Os03g15780	3:8710977	G	A	Upstream
LOC_Os03g15790	3:8711046	G	A	Downstream
LOC_Os03g15790	3:8711050	C	T	Downstream
LOC_Os03g15790	3:8711169	T	G	Downstream
LOC_Os03g15790	3:8711219	A	G	Downstream
LOC_Os03g15790	3:8711241	G	A	Downstream
LOC_Os03g15790	3:8711387	G	A	Downstream
LOC_Os03g15790	3:8711431	G	A	Downstream
LOC_Os03g15790	3:8711432	G	T	Downstream
LOC_Os03g15790	3:8711508	C	T	Downstream
LOC_Os03g15790	3:8711509	G	A	Downstream
LOC_Os03g15790	3:8711590	G	A	Downstream
LOC_Os03g15790	3:8711623	C	T	Downstream		3.6642e-13
LOC_Os03g15790	3:8711816	G	T	Downstream
LOC_Os03g15790	3:8711882	G	A	Downstream
LOC_Os03g15790	3:8711953	C	T	Downstream
LOC_Os03g15790	3:8711980	C	T	Downstream
LOC_Os03g15790	3:8712219	A	C	Downstream
LOC_Os03g15790	3:8712405	G	T	Downstream
LOC_Os03g15790	3:8712432	A	T	Downstream
LOC_Os03g15790	3:8714555	C	G	5_prime_UTR
LOC_Os03g15790	3:8714601	G	T	5_prime_UTR
LOC_Os03g15790	3:8714653	G	A	Upstream
LOC_Os03g15790	3:8715488	C	A	Upstream
LOC_Os03g15790	3:8715727	T	C	Upstream
LOC_Os03g15790	3:8715868	T	G	Upstream		4.9948e-12
LOC_Os03g15790	3:8715929	A	C	Upstream
LOC_Os03g15790	3:8715946	C	G	Upstream
LOC_Os03g15790	3:8715989	C	T	Upstream
LOC_Os03g15790	3:8716018	A	G	Upstream
LOC_Os03g15790	3:8716055	C	T	Upstream		1.8165e-12
LOC_Os03g15790	3:8716130	C	T	Upstream
LOC_Os03g15790	3:8716239	T	C	Upstream		2.0202e-12
LOC_Os03g15790	3:8716413	A	G	Upstream
LOC_Os03g15790	3:8716446	A	G	Upstream		1.7372e-12
LOC_Os03g15800	3:8716617	A	G	Downstream
LOC_Os03g15800	3:8716654	G	A	Downstream		4.8392e-14
LOC_Os03g15800	3:8716674	T	C	Downstream		1.2555e-13
LOC_Os03g15800	3:8716895	A	C	Downstream		2.9054e-12
LOC_Os03g15800	3:8716916	C	G	Downstream		2.9054e-12
LOC_Os03g15800	3:8717474	A	C	Downstream		1.5218e-11
LOC_Os03g15800	3:8718200	C	A	3_prime_UTR
LOC_Os03g15800	3:8718208	A	G	Exon
LOC_Os03g15800	3:8718355	C	T	Exon	Synonymous	1.975e-11
LOC_Os03g15800	3:8718493	C	T	Exon	Synonymous	2.4334e-13
LOC_Os03g15800	3:8718545	T	C	Exon	Nonsynonymous
LOC_Os03g15800	3:8719678	G	A	Exon	Synonymous
LOC_Os03g15800	3:8719934	T	A	Upstream		9.7855e-10
LOC_Os03g15800	3:8720011	CA	C	Upstream
LOC_Os03g15810	3:8720569	A	C	Intron
LOC_Os03g15810	3:8720684	G	C	Intron
LOC_Os03g15810	3:8721659	G	T	Intron
LOC_Os03g15810	3:8721993	A	C	Intron		5.0762e-12
LOC_Os03g15810	3:8722396	C	A	Intron
LOC_Os03g15810	3:8722648	G	A	Intron		1.6166e-10
LOC_Os03g15810	3:8722702	A	G	Intron
LOC_Os03g15810	3:8722997	A	G	Exon
LOC_Os03g15810	3:8723109	C	T	Intron
LOC_Os03g15810	3:8723738	A	T	Intron		1.0522e-13
LOC_Os03g15810	3:8723860	C	T	Intron
LOC_Os03g15810	3:8724031	G	C	Intron
LOC_Os03g15810	3:8724058	G	A	Intron
LOC_Os03g15810	3:8724148	C	G	Intron
LOC_Os03g15810	3:8724416	C	T	Intron		1.9714e-08
LOC_Os03g15810	3:8724521	C	T	Intron
LOC_Os03g15810	3:8724662	C	T	Intron		1.1986e-11
LOC_Os03g15810	3:8724750	A	G	Intron
LOC_Os03g15810	3:8725049	G	A	Exon	Synonymous	9.7855e-10
LOC_Os03g15810	3:8725254	A	G	Intron
LOC_Os03g15810	3:8725701	T	G	Intron
LOC_Os03g15810	3:8725889	G	A	Intron
LOC_Os03g15810	3:8727188	A	T	Intron		1.8026e-07
LOC_Os03g15810	3:8727351	G	A	Intron
LOC_Os03g15810	3:8727411	T	A	Exon	Nonsynonymous
LOC_Os03g15810	3:8727847	A	C	Exon	Nonsynonymous	2.7953e-11
LOC_Os03g15810	3:8727874	A	T	Exon	Nonsynonymous
LOC_Os03g15820	3:8728277	T	A	Upstream
LOC_Os03g15820	3:8728357	T	C	Upstream		1.0505e-07
LOC_Os03g15820	3:8728366	T	C	Upstream		1.9344e-09
LOC_Os03g15820	3:8728373	T	C	Upstream
LOC_Os03g15820	3:8728398	A	G	Upstream
LOC_Os03g15820	3:8728597	T	C	Upstream		2.9525e-07
LOC_Os03g15820	3:8728819	C	T	Upstream
LOC_Os03g15820	3:8728844	A	T	Intron
LOC_Os03g15820	3:8728881	A	G	Exon	Synonymous	4.8327e-11
LOC_Os03g15820	3:8729272	C	T	Downstream
LOC_Os03g15820	3:8729290	C	T	Downstream
LOC_Os03g15820	3:8729455	C	T	Downstream
LOC_Os03g15820	3:8729635	T	C	Downstream
LOC_Os03g15820	3:8729818	C	A	Downstream
LOC_Os03g15820	3:8729978	G	A	Downstream		5.1759e-12
LOC_Os03g15820	3:8730391	T	C	Downstream
LOC_Os03g15820	3:8730527	C	T	Downstream
LOC_Os03g15820	3:8730579	G	A	Downstream
LOC_Os03g15820	3:8730642	T	C	Downstream
LOC_Os03g15820	3:8730688	C	T	Downstream
LOC_Os03g15820	3:8730712	G	A	Downstream
LOC_Os03g15820	3:8730779	A	G	Downstream
LOC_Os03g15820	3:8730796	C	T	Downstream
LOC_Os03g15820	3:8730848	G	A	Downstream
LOC_Os03g15820	3:8730851	G	A	Downstream
LOC_Os03g15820	3:8730874	G	A	Downstream
LOC_Os03g15820	3:8730894	A	G	Downstream		4.1564e-13
LOC_Os03g15820	3:8730895	G	A	Downstream
LOC_Os03g15830	3:8731053	T	G	Upstream
LOC_Os03g15830	3:8731180	T	C	Upstream
LOC_Os03g15830	3:8731482	G	C	Upstream
LOC_Os03g15830	3:8731680	A	T	Upstream
LOC_Os03g15830	3:8731796	A	C	Upstream		2.2295e-12
LOC_Os03g15830	3:8731814	T	A	Upstream
LOC_Os03g15830	3:8731916	G	A	Upstream
LOC_Os03g15830	3:8731973	G	T	Upstream
LOC_Os03g15830	3:8731994	T	C	Upstream		4.1564e-13
LOC_Os03g15830	3:8732118	A	G	Upstream
LOC_Os03g15830	3:8732158	G	A	Upstream
LOC_Os03g15830	3:8732200	G	T	Upstream
LOC_Os03g15830	3:8732291	G	A	Upstream		3.6347e-07
LOC_Os03g15830	3:8732420	G	C	Upstream
LOC_Os03g15830	3:8732421	C	T	Upstream
LOC_Os03g15830	3:8732446	G	A	Upstream
LOC_Os03g15830	3:8732546	A	G	Upstream
LOC_Os03g15830	3:8732641	G	T	Upstream
LOC_Os03g15830	3:8732676	T	A	Upstream
LOC_Os03g15830	3:8732688	T	C	Upstream		4.426e-11
LOC_Os03g15830	3:8732736	G	A	Upstream
LOC_Os03g15830	3:8732779	G	A	Exon	Nonsynonymous
LOC_Os03g15830	3:8732802	A	G	Exon	Synonymous
LOC_Os03g15830	3:8732803	C	G	Exon	Nonsynonymous
LOC_Os03g15830	3:8732827	A	G	Exon	Nonsynonymous	1.529e-07
LOC_Os03g15830	3:8736021	G	A	Exon	Synonymous
LOC_Os03g15830	3:8736040	G	A	Exon	Nonsynonymous
LOC_Os03g15830	3:8736101	C	T	Downstream
LOC_Os03g15830	3:8736117	C	T	Downstream
LOC_Os03g15830	3:8736270	C	T	Downstream
LOC_Os03g15830	3:8736380	A	G	Downstream		6.6238e-12
LOC_Os03g15830	3:8736401	T	C	Downstream
LOC_Os03g15840	3:8736452	C	T	Upstream		1.6142e-12
LOC_Os03g15840	3:8736497	C	T	Upstream
LOC_Os03g15840	3:8736558	G	A	Upstream
LOC_Os03g15840	3:8736682	C	T	Upstream		1.4278e-12
LOC_Os03g15840	3:8738082	G	A	Exon	Nonsynonymous
LOC_Os03g15840	3:8738963	A	G	Intron		1.2555e-13
LOC_Os03g15840	3:8739246	C	T	Intron
LOC_Os03g15840	3:8739507	T	C	Exon	Synonymous	4.8282e-11
LOC_Os03g15840	3:8740005	A	G	Intron		1.2771e-11
LOC_Os03g15840	3:8740408	C	T	Intron
LOC_Os03g15840	3:8740687	T	G	Exon
LOC_Os03g15840	3:8740861	C	G	Exon	Synonymous
LOC_Os03g15840	3:8741289	C	A	Downstream
LOC_Os03g15840	3:8741295	T	G	Downstream
LOC_Os03g15840	3:8741431	T	C	Downstream
LOC_Os03g15840	3:8741438	A	G	Downstream
LOC_Os03g15840	3:8741468	G	A	Downstream
LOC_Os03g15840	3:8741558	C	T	Downstream
LOC_Os03g15840	3:8741717	T	A	Downstream
LOC_Os03g15840	3:8741807	A	C	Downstream		8.6959e-13
LOC_Os03g15850	3:8742009	A	G	3_prime_UTR
LOC_Os03g15850	3:8742071	C	A	3_prime_UTR
LOC_Os03g15850	3:8742078	T	A	3_prime_UTR
LOC_Os03g15850	3:8742124	A	C	3_prime_UTR
LOC_Os03g15850	3:8742181	A	G	3_prime_UTR
LOC_Os03g15850	3:8742546	G	T	3_prime_UTR
LOC_Os03g15850	3:8742594	C	T	3_prime_UTR		1.2555e-13
LOC_Os03g15850	3:8742791	G	A	Exon	Synonymous	2.3585e-12
LOC_Os03g15850	3:8742929	G	A	Exon	Synonymous	3.2785e-12
LOC_Os03g15850	3:8743968	C	T	Exon	Nonsynonymous
LOC_Os03g15850	3:8744144	C	G	Upstream
LOC_Os03g15850	3:8744482	A	G	Upstream
LOC_Os03g15850	3:8744561	C	T	Upstream
LOC_Os03g15850	3:8745596	C	A	Upstream
LOC_Os03g15850	3:8745663	G	A	Upstream
LOC_Os03g15850	3:8745873	G	A	Upstream
LOC_Os03g15850	3:8746009	G	A	Upstream
LOC_Os03g15850	3:8746040	A	G	Upstream
LOC_Os03g15850	3:8746146	T	C	Upstream
LOC_Os03g15850	3:8746330	C	T	Upstream
LOC_Os03g15850	3:8746365	C	T	Upstream
LOC_Os03g15850	3:8746386	C	T	Upstream
LOC_Os03g15850	3:8747198	C	T	Upstream
LOC_Os03g15850	3:8747333	C	T	Upstream
LOC_Os03g15850	3:8747933	C	T	Upstream
LOC_Os03g15850	3:8748040	T	C	Upstream
LOC_Os03g15850	3:8748071	G	C	Upstream
LOC_Os03g15850	3:8748092	T	C	Upstream		1.8887e-12
LOC_Os03g15850	3:8748114	G	A	Upstream
LOC_Os03g15850	3:8748226	G	A	Upstream
LOC_Os03g15850	3:8748277	C	T	Upstream
LOC_Os03g15860	3:8748388	A	T	Upstream
LOC_Os03g15860	3:8748390	G	A	Upstream
LOC_Os03g15860	3:8748400	C	T	Upstream
LOC_Os03g15860	3:8748438	C	T	Upstream
LOC_Os03g15860	3:8748449	T	C	Upstream
LOC_Os03g15860	3:8748498	G	T	Upstream
LOC_Os03g15860	3:8748543	G	A	Upstream
LOC_Os03g15860	3:8748568	C	T	Upstream
LOC_Os03g15860	3:8748592	A	G	Upstream
LOC_Os03g15860	3:8748601	G	A	Upstream
LOC_Os03g15860	3:8748744	C	A	Upstream
LOC_Os03g15860	3:8748750	G	C	Upstream
LOC_Os03g15860	3:8749106	C	T	Upstream
LOC_Os03g15860	3:8749186	G	A	Upstream
LOC_Os03g15860	3:8749373	C	T	Upstream
LOC_Os03g15860	3:8749400	G	A	Upstream
LOC_Os03g15860	3:8749427	A	G	Upstream
LOC_Os03g15860	3:8749484	A	G	Upstream
LOC_Os03g15860	3:8749720	C	G	Upstream		1.6541e-11
LOC_Os03g15860	3:8751521	T	A	Intron
LOC_Os03g15860	3:8751523	T	C	Intron
LOC_Os03g15860	3:8751566	C	T	Intron
LOC_Os03g15860	3:8751769	A	G	Intron
LOC_Os03g15860	3:8751796	C	T	Intron
LOC_Os03g15860	3:8751832	C	T	Intron
LOC_Os03g15860	3:8751900	A	G	Intron
LOC_Os03g15860	3:8752021	A	C	Exon	Synonymous
LOC_Os03g15860	3:8752660	T	C	3_prime_UTR
LOC_Os03g15860	3:8752991	A	T	Downstream
LOC_Os03g15860	3:8753330	A	G	Downstream
LOC_Os03g15870	3:8754281	G	C	Exon	Synonymous	9.6846e-11
LOC_Os03g15870	3:8754383	C	T	Exon	Synonymous
LOC_Os03g15870	3:8754748	A	T	Intron		4.3628e-12
LOC_Os03g15870	3:8755058	G	T	Intron
LOC_Os03g15870	3:8755067	C	T	Intron		6.5439e-11
LOC_Os03g15870	3:8755638	G	A	Intron		1.1743e-10
LOC_Os03g15870	3:8756314	T	C	Downstream		2.8273e-12
LOC_Os03g15870	3:8756338	G	T	Downstream		2.8273e-12
LOC_Os03g15870	3:8756508	G	A	Downstream
LOC_Os03g15870	3:8756528	G	A	Downstream		1.2771e-11
LOC_Os03g15870	3:8756627	C	T	Downstream
LOC_Os03g15870	3:8756785	G	A	Downstream		3.0244e-11
LOC_Os03g15870	3:8757406	A	G	Downstream
LOC_Os03g15870	3:8757522	A	G	Downstream
LOC_Os03g15870	3:8757580	T	C	Downstream		8.1316e-12
LOC_Os03g15870	3:8757763	T	C	Downstream		3.3255e-11
LOC_Os03g15870	3:8757873	T	C	Downstream		1.317e-10
LOC_Os03g15870	3:8757885	G	A	Downstream
LOC_Os03g15870	3:8757902	C	T	Downstream
LOC_Os03g15870	3:8757909	G	A	Downstream		1.0554e-11
LOC_Os03g15870	3:8757955	C	T	Downstream		6.922e-13
LOC_Os03g15870	3:8758130	C	T	Downstream
LOC_Os03g15870	3:8758134	G	A	Downstream
LOC_Os03g15870	3:8758171	C	T	Downstream
LOC_Os03g15870	3:8758448	T	G	Downstream
LOC_Os03g15870	3:8758468	C	T	Downstream
LOC_Os03g15870	3:8758529	G	A	Downstream
LOC_Os03g15870	3:8758767	C	A	Downstream
LOC_Os03g15870	3:8759768	T	C	Downstream		4.4848e-13
LOC_Os03g15870	3:8759792	C	T	Downstream
LOC_Os03g15870	3:8759841	G	A	Downstream
LOC_Os03g15870	3:8759851	C	A	Downstream
LOC_Os03g15870	3:8759854	T	C	Downstream
LOC_Os03g15870	3:8759857	G	T	Downstream
LOC_Os03g15870	3:8759907	C	T	Downstream
LOC_Os03g15870	3:8759923	G	T	Downstream
LOC_Os03g15880	3:8759967	G	A	Upstream
LOC_Os03g15880	3:8760024	G	A	Upstream
LOC_Os03g15880	3:8760049	G	A	Upstream
LOC_Os03g15880	3:8760098	T	C	Upstream
LOC_Os03g15880	3:8760120	T	A	Upstream
LOC_Os03g15880	3:8760155	A	T	Upstream
LOC_Os03g15880	3:8760182	C	T	Upstream
LOC_Os03g15880	3:8760204	C	T	Upstream
LOC_Os03g15880	3:8760277	C	T	Upstream
LOC_Os03g15880	3:8760416	G	A	Upstream
LOC_Os03g15880	3:8760577	G	A	Upstream
LOC_Os03g15880	3:8760857	G	A	Upstream
LOC_Os03g15880	3:8760910	T	A	Upstream		4.0042e-12
LOC_Os03g15880	3:8760936	G	A	Upstream
LOC_Os03g15880	3:8761016	C	T	Upstream
LOC_Os03g15880	3:8761049	T	C	Upstream		1.4278e-12
LOC_Os03g15880	3:8761184	G	A	Upstream		3.6642e-13
LOC_Os03g15880	3:8761190	G	A	Upstream
LOC_Os03g15880	3:8761204	G	A	Upstream
LOC_Os03g15880	3:8761217	C	A	Upstream
LOC_Os03g15880	3:8761306	G	A	Upstream
LOC_Os03g15880	3:8761319	G	A	Upstream
LOC_Os03g15880	3:8761445	G	A	Upstream
LOC_Os03g15880	3:8761446	T	C	Upstream		1.11e-12
LOC_Os03g15880	3:8762256	A	G	Intron		6.2945e-12
LOC_Os03g15880	3:8762453	A	T	Intron
LOC_Os03g15880	3:8762486	G	A	Intron
LOC_Os03g15880	3:8762637	C	T	Intron
LOC_Os03g15880	3:8762670	T	C	Intron
LOC_Os03g15880	3:8762801	A	G	Intron
LOC_Os03g15880	3:8762957	C	T	Intron
LOC_Os03g15880	3:8762962	A	G	Intron
LOC_Os03g15880	3:8763066	C	G	Intron
LOC_Os03g15880	3:8763105	T	C	Intron
LOC_Os03g15880	3:8763392	G	A	Intron
LOC_Os03g15880	3:8763444	T	A	Intron
LOC_Os03g15880	3:8763611	C	T	5_prime_UTR
LOC_Os03g15880	3:8763614	G	T	5_prime_UTR
LOC_Os03g15880	3:8765114	C	T	Intron
LOC_Os03g15880	3:8765321	T	A	Exon	Synonymous
LOC_Os03g15880	3:8766208	T	G	Exon
LOC_Os03g15880	3:8766326	T	C	Exon	Synonymous
LOC_Os03g15880	3:8766430	A	C	Exon	Nonsynonymous
LOC_Os03g15880	3:8766697	A	G	Exon
LOC_Os03g15880	3:8766714	A	G	Exon
LOC_Os03g15880	3:8766715	C	G	Exon
LOC_Os03g15880	3:8766777	T	C	3_prime_UTR
LOC_Os03g15880	3:8766859	T	A	3_prime_UTR		3.4204e-13
LOC_Os03g15880	3:8766994	A	G	3_prime_UTR
LOC_Os03g15880	3:8767023	A	G	Downstream		3.4204e-13
LOC_Os03g15880	3:8767216	T	A	Downstream
LOC_Os03g15880	3:8767235	T	C	Downstream		5.1447e-12
LOC_Os03g15880	3:8767250	G	A	Downstream
LOC_Os03g15890	3:8767745	C	T	3_prime_UTR
LOC_Os03g15890	3:8768107	A	G	Exon
LOC_Os03g15890	3:8768259	C	T	Exon	Nonsynonymous
LOC_Os03g15890	3:8768261	G	A	Exon	Synonymous
LOC_Os03g15890	3:8768273	G	A	Exon	Synonymous
LOC_Os03g15890	3:8768280	C	T	Exon	Nonsynonymous
LOC_Os03g15890	3:8768330	T	C	Exon	Synonymous
LOC_Os03g15890	3:8768520	G	A	Intron
LOC_Os03g15890	3:8769243	G	A	Exon	Nonsynonymous
LOC_Os03g15890	3:8769541	A	T	Intron
LOC_Os03g15890	3:8769558	T	A	Intron
LOC_Os03g15890	3:8769654	C	A	Intron
LOC_Os03g15890	3:8769755	A	T	Intron		1.2975e-12
LOC_Os03g15890	3:8770346	T	A	Intron
LOC_Os03g15890	3:8770365	G	A	Intron
LOC_Os03g15890	3:8770865	C	T	Downstream
LOC_Os03g15890	3:8770886	A	G	Downstream		4.4848e-13
LOC_Os03g15890	3:8770941	C	T	Downstream
LOC_Os03g15890	3:8770973	T	A	Downstream
LOC_Os03g15890	3:8770990	C	T	Downstream		4.1564e-13
LOC_Os03g15890	3:8771491	A	C	Downstream		2.2295e-12
LOC_Os03g15890	3:8771548	T	A	Downstream		2.2295e-12
LOC_Os03g15890	3:8771583	T	A	Downstream
LOC_Os03g15890	3:8771587	A	G	Downstream
LOC_Os03g15890	3:8771703	G	A	Downstream
LOC_Os03g15890	3:8771747	C	T	Downstream		3.6642e-13
LOC_Os03g15890	3:8771758	G	A	Downstream
LOC_Os03g15890	3:8771793	T	A	Downstream
LOC_Os03g15890	3:8771853	G	A	Downstream
LOC_Os03g15890	3:8771863	C	T	Downstream		2.423e-11
LOC_Os03g15890	3:8771881	G	A	Downstream
LOC_Os03g15890	3:8771944	A	C	Downstream
LOC_Os03g15890	3:8772049	T	C	Downstream		1.3789e-12
LOC_Os03g15890	3:8772132	C	T	Downstream		1.5978e-09
LOC_Os03g15890	3:8772135	T	A	Downstream		9.8365e-13
LOC_Os03g15890	3:8772163	C	T	Downstream
LOC_Os03g15890	3:8772209	C	T	Downstream
LOC_Os03g15890	3:8772220	T	A	Downstream
LOC_Os03g15890	3:8772232	T	C	Downstream		2.2295e-12
LOC_Os03g15890	3:8772508	G	A	Downstream
LOC_Os03g15890	3:8773188	G	A	Downstream
LOC_Os03g15890	3:8773232	A	G	Downstream		4.4848e-13
LOC_Os03g15890	3:8773316	C	T	Downstream		1.2555e-13
LOC_Os03g15890	3:8773456	T	A	Downstream
LOC_Os03g15890	3:8773496	G	A	Downstream		2.2295e-12
LOC_Os03g15900	3:8773675	G	A	Upstream
LOC_Os03g15900	3:8773801	C	T	Upstream
LOC_Os03g15900	3:8773996	G	A	Upstream
LOC_Os03g15900	3:8774163	C	T	Upstream
LOC_Os03g15900	3:8774216	C	T	Upstream
LOC_Os03g15900	3:8774261	G	A	Upstream
LOC_Os03g15900	3:8774354	C	T	Upstream
LOC_Os03g15900	3:8774550	T	C	Upstream		6.5146e-13
LOC_Os03g15900	3:8774579	G	A	Upstream		6.5146e-13
LOC_Os03g15900	3:8774829	T	G	Upstream		1.8536e-11
LOC_Os03g15900	3:8774847	C	T	Upstream
LOC_Os03g15900	3:8775005	G	T	Upstream
LOC_Os03g15900	3:8775034	T	G	Upstream
LOC_Os03g15900	3:8775080	C	T	Upstream
LOC_Os03g15900	3:8775085	G	A	Upstream
LOC_Os03g15900	3:8775127	T	A	Upstream		1.8536e-11
LOC_Os03g15900	3:8775130	G	A	Upstream		1.8536e-11
LOC_Os03g15900	3:8775220	A	C	Upstream
LOC_Os03g15900	3:8775221	C	A	Upstream
LOC_Os03g15900	3:8775242	A	T	Upstream
LOC_Os03g15900	3:8775269	T	A	Upstream		9.7855e-10
LOC_Os03g15900	3:8775364	G	T	Upstream
LOC_Os03g15900	3:8775543	C	T	Upstream
LOC_Os03g15900	3:8775963	T	C	Upstream
LOC_Os03g15900	3:8775977	C	T	Upstream
LOC_Os03g15900	3:8776038	C	T	Upstream
LOC_Os03g15900	3:8776228	G	T	Intron
LOC_Os03g15900	3:8776419	G	A	Intron
LOC_Os03g15900	3:8776823	T	C	Intron		1.8536e-11
LOC_Os03g15900	3:8776825	G	A	Intron		1.8536e-11
LOC_Os03g15900	3:8776881	C	T	Intron
LOC_Os03g15900	3:8777178	G	T	Intron
LOC_Os03g15900	3:8777285	C	T	Exon	Synonymous
LOC_Os03g15900	3:8777559	C	T	Intron
LOC_Os03g15900	3:8777878	A	G	Intron		8.1316e-12
LOC_Os03g15900	3:8777968	A	G	Intron
LOC_Os03g15900	3:8778678	C	A	Intron
LOC_Os03g15900	3:8778844	G	T	Intron
LOC_Os03g15900	3:8779109	G	A	Intron
LOC_Os03g15900	3:8779486	C	T	Intron
LOC_Os03g15900	3:8779744	G	A	Intron
