# Supplementary material for: Genome-Wide Association Analysis of Gibberellin Sensitivity for Panicle Exsertion Length in Rice and Candidate Gene Identification
Source: Plants (Basel). 2026 Jul 2;15(13):2063. doi: 10.3390/plants15132063 (PMC13364160; doi:10.3390/plants15132063)
Supplement: Supplementary file 1 [file plants-15-02063-s001.zip › Table S6.xls]

## Sheet: Sheet1
Table S6. The 173 rice accessions' information used in this study and the mean phenotypic values of PELn, PELGA3 and PELGSI in the E1 and E2 environments.
Code	Germplasm name	Origin	Sourcea	PELn		PELGA3		PELGSI
				E1	E2	E1	E2	E1	E2
1	Longjing 22	Heilongjiang, China	SRX6454392	3.7	3.4	5.2	5.9	0.405405	0.735294
2	Longjing 28	Heilongjiang, China	SRX6454389	4.3	4.3	12.8	13.8	1.97674	2.2093
3	Longjing 27	Heilongjiang, China	SRX6454390	2.7	2.7	4.5	4.5	0.666667	0.666667
4	024248	Hunan, China	SRX509806	1	1	4.6	4.1	3.6	3.1
5	Wuyunjing 21	Jiangsu,China	SRX6454492	1.3	1.7	3.5	3.5	1.69231	1.05882
6	Tijin	Jiangsu,China	SRX6454490	0.7	0.8	4.1	4.8	4.85714	5
7	Zhongguo 91	Japan	SRX6454481	1.3	1.4	3.6	3.2	1.76923	1.28571
8	Kangbingyueguang	Jiangsu,China	SRX6454349	1	1.2	5.4	5.6	4.4	3.66667
9	Hongnong 5hao	Jiangsu,China	SRX6454370	4	4.4	8.3	8.3	1.075	0.886364
10	Guihuahuang	Jiangsu,China	SRX509710	1	1	6.5	6.6	5.5	5.6
11	Nannongjing 1R	Jiangsu,China	SRX6454430	1	1	3.3	3.4	2.3	2.4
12	Hongmangshajing	Jiangsu,China	SRX6454503	2.7	3.4	7.2	7.4	1.66667	1.17647
13	Wanhuangdao	Jiangsu,China	SRX6454488	0.8	0.7	2.2	3	1.75	3.28571
14	Xudao 3hao	Jiangsu,China	SRX6454314	1	1	1.7	1	0.7	0
15	Youzhiyueguang	Jiangsu,China	SRX6454357	10.3	9.6	17.1	16.9	0.660194	0.760417
16	Yuedao 68	Vietnam	SRX6454460	4.3	4.5	5.8	5.7	0.348837	0.266667
17	Suyunuo	Jiangsu,China	SRX6454465	8.3	8.3	11.7	11	0.409639	0.325301
18	Longdao 8hao	Heilongjiang, China	SRX6454388	4	3.8	5.3	5.1	0.325	0.342105
19	Longdao 6hao	Heilongjiang, China	SRX6454416	3	3.5	7.5	8	1.5	1.28571
20	Qiutianxiaoding	Japan	SRX6454408	3.7	3.5	5.8	5.6	0.567568	0.6
21	Zhenghan 2hao	Henan,China	SRX6454482	1	1	6.3	6.3	5.3	5.3
22	Xiangjing 9407	Jiangsu,China	SRX6454319	7.3	7.3	8.1	8.1	0.109589	0.109589
23	Nongxiang 21	Hunan,China	SRX6454399	1	0.8	3.1	3.3	2.1	3.125
24	Fengyouwan 8hao	Hunan,China	SRX6454500	6	5.7	7.4	7.6	0.233333	0.333333
25	Xiangwanxian 17	Hunan,China	SRX6454317	6	6	8.9	8.4	0.483333	0.4
26	Shenlenuo	Jiangsu,China	SRX6454436	6.7	6.8	8.5	8.7	0.268657	0.279412
27	Hongjiaozhan	Jiangsu,China	SRX6454504	4.7	4.5	6.1	6	0.297872	0.333333
28	Yuedao 37	Vietnam	SRX6454381	5.7	5.4	9	9.3	0.578947	0.722222
29	Sujing 353	Jiangsu,China	SRX6454469	2.3	2.7	3.6	3.7	0.565217	0.37037
30	Wanjingnuo	Anhui,China	SRX6454487	3.7	4	9.9	9.7	1.67568	1.425
31	Nongxiang 26	Hunan,China	SRX6454419	2	2.1	6	6.6	2	2.14286
32	Yuedao 9	Vietnam	SRX6454457	11.3	11.9	12.7	12.8	0.123894	0.0756303
33	Yandao 8hao	Jiangsu,China	SRX6454339	18.3	18.8	21.9	20.4	0.196721	0.0851064
34	Huaidao 11hao	Jiangsu,China	SRX6454371	8.4	8.1	10.1	10	0.202381	0.234568
35	Nannongjing 004	Jiangsu,China	SRX6454429	4	4.6	7	8.6	0.75	0.869565
36	Zhen9424	Jiangsu,China	SRX6454478	5.8	5.9	7	7.1	0.206897	0.20339
37	Baikenuo	Jiangsu,China	SRX6454454	5	5.1	5.8	5.6	0.16	0.0980392
38	Diantun502xuanzao	Yunnan,China	SRX6454327	3.7	3.3	7.2	7.8	0.945946	1.36364
39	Yuedao 41	Vietnam	SRX6454380	3.3	3.6	5.5	5.6	0.666667	0.555556
40	M1004	Jiangsu,China	SRX6454425	3	3.3	3.7	3.9	0.233333	0.181818
41	Nongxiang 25	Hunan,China	SRX6454402	1	0.8	5.7	6	4.7	6.5
42	Longnuo 3hao	Heilongjiang, China	SRX6454394	1	1	2.3	2.2	1.3	1.2
43	Mudanjiang 28	Heilongjiang, China	SRX6454432	1	1	2.9	2.9	1.9	1.9
44	Yujing 6hao	Henan,China	SRX6454464	3	2.5	8.2	8.2	1.73333	2.28
45	Shengdao 808	Shanxi,China	SRX509795	1	1	4.1	4.8	3.1	3.8
46	Yuedao 32	Vietnam	SRX6454382	8.3	8.8	15.7	14.7	0.891566	0.670455
47	Yuedao 107	Vietnam	SRX6454358	2.1	2.2	4.6	4.8	1.19048	1.18182
48	Yuedao 61	Vietnam	SRX6454384	7.3	7.4	9.9	9.6	0.356164	0.297297
49	Yuedao 50	Vietnam	SRX6454376	3.7	3.9	5.6	6.3	0.513514	0.615385
50	Yuedao 109	Vietnam	SRX6454360	4	4.2	5.4	5.6	0.35	0.333333
51	Longjing 20	Heilongjiang, China	SRX6454385	2.3	2.2	9.1	9.7	2.95652	3.40909
52	Xiangchuanwuxinbaimi	Jiangsu,China	SRX6454485	1.8	1.2	3.6	3.5	1	1.91667
53	Jindao 1007	Tianjin,China	SRX6454344	9	9.2	13.6	13.6	0.511111	0.478261
54	Zaijinjing	Jiangsu,China	SRX6454462	5.3	5.4	8.1	8.1	0.528302	0.5
55	Malaihong	Jiangsu,China	SRX6454426	2	2.8	4.3	4.5	1.15	0.607143
56	Nannongjing 3786	Jiangsu,China	SRX509809	1.7	1.9	5.4	7.6	2.17647	3
57	Wuyunjing 8hao	Jiangsu,China	SRX6454491	6.3	6.5	7.7	7.8	0.222222	0.2
58	Yuzhenxiang	Hunan,China	SRX6454461	3.7	3.5	7.3	7.1	0.972973	1.02857
59	Yuedao 24	Vietnam	SRX6454353	5	5.7	8.6	8.3	0.72	0.45614
60	Yuedao 3	Vietnam	SRX6454354	5.7	5.6	7.9	7.3	0.385965	0.303571
61	Yuedao 43	Vietnam	SRX6454379	2.3	2.3	8	8	2.47826	2.47826
62	Yuedao 48	Vietnam	SRX6454378	5	5.1	6.4	6.3	0.28	0.235294
63	Yuedao 49	Vietnam	SRX6454377	4.3	3.9	5.9	6.2	0.372093	0.589744
64	Yuedao 13	Vietnam	SRX6454362	3.2	3.2	7.5	7.2	1.34375	1.25
65	Zhongzuo 93	Japan	SRX509833	4.7	4.3	6.5	6.2	0.382979	0.44186
66	Xudao 5hao	Jiangsu,China	SRX6454312	7.7	7.1	11.2	11.1	0.454545	0.56338
67	Di glu dao	Jiangsu,China	SRX6454328	0	1	0	2	0	1
68	Huaidao 8hao	Jiangsu,China	SRX6454368	3.2	3.2	7.6	7.3	1.375	1.28125
69	Dongzheng 1640	Jiangsu,China	SRX6454330	3.3	3.3	5.7	5.7	0.727273	0.727273
70	Yanjing 8hao	Jiangsu,China	SRX6454335	1.7	1.5	6.9	6.7	3.05882	3.46667
71	Huifeng 2	Jiangsu,China	SRX6454372	3.3	3.7	11.3	12	2.42424	2.24324
72	Yandao 9hao	Jiangsu,China	SRX6454334	3.3	3.7	6.3	6	0.909091	0.621622
73	Lianjing 4hao	Jiangsu,China	SRX6454424	2	2.3	5.7	6	1.85	1.6087
74	Huifeng 1	Jiangsu,China	SRX6454365	0.5	0.7	4.8	5	8.6	6.14286
75	Sihao 4280	Jiangsu,China	SRX6454472	4.3	4.6	7.9	7.7	0.837209	0.673913
76	Sihao 4330	Jiangsu,China	SRX6454473	4	4.2	6.8	6.3	0.7	0.5
77	Sihao 4259	Jiangsu,China	SRX6454471	3.5	3.5	4.2	4.2	0.2	0.2
78	Zhengdao 18	Henan,China	SRX6454479	2.5	2.8	10.5	10.8	3.2	2.85714
79	Jingnuo 330	Anhui,China	SRX6454350	10	10.1	15.7	14.8	0.57	0.465347
80	Zhongjing 212	Jiangsu,China	SRX6454476	7.8	7.1	20.9	20.3	1.67949	1.85915
81	Wuyunjing 21hao	Jiangsu,China	SRX6454492	3.5	3	21.9	20.5	5.25714	5.83333
82	Huajing 6hao	Jiangsu,China	SRX6454367	2	2.5	10.8	11.9	4.4	3.76
83	Yangfujing 8hao	Jiangsu,China	SRX6454337	6.7	5.6	11.2	10.8	0.671642	0.928571
84	Zhendao 99	Jiangsu,China	SRX6454477	5.7	5.7	8.4	8.9	0.473684	0.561404
85	Ningjing 2hao	Jiangsu,China	SRX6454396	7	6.7	18.3	17.3	1.61429	1.58209
86	Huajing 5hao	Jiangsu,China	SRX6454366	16.2	15	23.8	19.6	0.469136	0.306667
87	Zhongjing 9677	Jiangsu,China	SRX6454506	1.3	1.3	3.9	3.9	2	2
88	Yangfujing 7hao	Jiangsu,China	SRX6454338	7.7	7.6	9.2	8.8	0.194805	0.157895
89	Yuedao 12	Vietnam	SRX6454361	0.7	0.5	1.4	1.3	1	1.6
90	Yuedao 62	Vietnam	SRX6454383	5.3	5.2	7.8	8.3	0.471698	0.596154
91	Wunuoyihao	Jiangsu,China	SRX6454493	7.7	7.1	10.4	10.1	0.350649	0.422535
92	Yuedao 66	Vietnam	SRX6454459	6.7	6	8	7.4	0.19403	0.233333
93	Wumangyedao	Shanghai,China	SRX6454494	3.8	3	13.2	8.3	2.47368	1.76667
94	Haobuka	Jiangsu,China	SRX6454496	1	1	8.7	8.3	7.7	7.3
95	Yuedao 22	Vietnam	SRX6454363	1	1	11.1	9	10.1	8
96	Jianongnuo 2hao	Jiangsu,China	SRX6454341	6.7	7.5	9.7	10.5	0.447761	0.4
97	Xudao 4hao	Jiangsu,China	SRX6454311	0.5	0.5	6.5	8	12	15
98	Sihao 4040	Jiangsu,China	SRX6454439	1	1	4.1	4.5	3.1	3.5
99	Yanjing 9hao	Jiangsu,China	SRX6454332	1	0.9	2.4	2.9	1.4	2.22222
100	Sihao 4081ck	Jiangsu,China	SRX6454441	2.7	2.6	4.3	4.7	0.592593	0.807692
101	Sihao 4041	Jiangsu,China	SRX6454442	3.8	3.4	7.2	7.2	0.894737	1.11765
102	Sihao 4031	Jiangsu,China	SRX6454440	8.2	8.7	16.2	16.5	0.97561	0.896552
103	Wandao 68	Anhui,China	SRX6454489	7.7	7.1	14	13.9	0.818182	0.957746
104	Wuxiang 99-8	Jiangsu,China	ERS039280	4.8	4.3	13.4	15.9	1.79167	2.69767
105	Zhongjing 131	Jiangsu,China	SRX6454483	1	4.5	1.3	6.2	0.3	0.377778
106	Ningjinghui 260	Jiangsu,China	SRX6454398	1	1	10.8	10.3	9.8	9.3
107	Ningjinghui 237	Jiangsu,China	SRX6454395	0.7	0.6	4.2	4.2	5	6
108	Sihao 4029	Jiangsu,China	SRX6454437	3.7	3.6	7.6	7.6	1.05405	1.11111
109	Ludao	Jiangsu,China	SRX6454427	6	6.3	13.9	14.7	1.31667	1.33333
110	Yangfujing 4901	Jiangsu,China	SRX6454333	2.5	2.7	3.4	3.5	0.36	0.296296
111	Yandao 6hao	Jiangsu,China	SRX6454340	0.7	0.6	7.4	7.4	9.57143	11.3333
112	Cbao	Anhui,China	SRX6454323	1.3	1.2	6.8	6.7	4.23077	4.58333
113	Zhendao 10hao	Jiangsu,China	SRX6454480	2.8	2.5	6.9	6.6	1.46429	1.64
114	Baoxintaihuqing	Jiangsu,China	SRX6454453	0.7	0.5	2	2.9	1.85714	4.8
115	Huaidao 9hao	Jiangsu,China	SRX6454369	6.7	6.2	13	12.8	0.940299	1.06452
116	Xiaobaidao	Jiangsu,China	SRX6454318	3.6	3.3	9.5	9.7	1.63889	1.93939
117	Yaxuenuo	Jiangsu,China	SRX6454331	1.3	1.5	6.4	6.7	3.92308	3.46667
118	Yangguang 200	Jiangsu,China	SRX6454336	3	3.3	6.5	6.2	1.16667	0.878788
119	Zaoshirihuangdao	Jiangsu,China	SRX6454456	2.2	2.7	3.6	3.3	0.636364	0.222222
120	Luohanhuang	Jiangsu,China	SRX6454428	7	6.8	16	16.2	1.28571	1.38235
121	Xudao 2hao	Jiangsu,China	SRX509826	1	1	5.1	5.7	4.1	4.7
122	Xudao 9201B	Jiangsu,China	SRX509712	7.5	7.7	14.2	15.3	0.893333	0.987013
123	Ebusinuodao	Zhejiang, China	SRX509813	6.3	6.6	11.7	11.1	0.857143	0.681818
124	Yueguang	Japan	SRX6454458	7	7.5	12	13	0.714286	0.733333
125	Yimuhu	Jiangsu,China	SRX6454356	6.3	6.4	14.9	14.5	1.36508	1.26562
126	Qingkong	Jiangsu,China	SRX6454407	2	2.1	10.8	10.8	4.4	4.14286
127	RT61	Japan	SRX6454412	5	5.5	9.7	9.9	0.94	0.8
128	IL38	Japan	SRX6454346	6.7	6.4	15.4	15.1	1.29851	1.35937
129	Liuyezhan	Hubei,China	SRX509786	5.3	5.4	11.7	11.2	1.20755	1.07407
130	Zaoxian 14	Anhui, China	SRX510025	0	0	0	0	0	0
131	Xu91075	Jiangsu,China	SRX6454316	3.3	3.5	12.1	11.2	2.66667	2.2
132	Xudao 25-7	Jiangsu,China	SRX6454313	1	0.4	1.7	1.7	0.7	3.25
133	Qing7	Jiangsu,China	SRX6454403	4.7	4.6	9.6	10.6	1.04255	1.30435
134	Sihao 4141	Jiangsu,China	SRX6454443	1.7	1.7	4.8	5.5	1.82353	2.23529
135	SH189	Jiangsu,China	SRX6454409	0.3	1.1	2.2	3.5	6.33333	2.18182
136	SHN1	Jiangsu,China	SRX6454438	1	1	2.3	2.3	1.3	1.3
137	Suwujing	Jiangsu,China	SRX6454470	0.7	0.7	2.5	2.5	2.57143	2.57143
138	9522B	Jiangsu,China	SRX6454449	1	1	1.7	2.2	0.7	1.2
139	863B	Jiangsu,China	SRX6454450	4.2	3.6	7.4	6.7	0.761905	0.861111
140	Biaojiyongzijing	Jiangsu,China	SRX6454446	3.7	3	13.2	15.9	2.56757	4.3
141	Zigu	Jiangsu,China	SRX6454508	1	1	2.7	3.7	1.7	2.7
142	Jiangpuchangliheimidao	Jiangsu,China	SRX6454342	1	0.6	1.9	2.2	0.9	2.66667
143	A7444	Jiangsu,China	SRX6454452	0.6	1	3.8	4	5.33333	3
144	Xiepihuang	Jiangsu,China	SRX6454315	6	5.2	9.2	8	0.533333	0.538462
145	Shengtangqing	Jiangsu,China	SRX6454413	0.5	1	1.9	1.8	2.8	0.8
146	Chuan 6xian	Sichuan,China	SRX6454326	0.7	1.3	7.6	7.8	9.85714	5
147	Chuan 5xian	Sichuan,China	SRX6454325	1	1	9.2	8.7	8.2	7.7
148	Shufeng 101	Sichuan,China	SRX509694	2	2.4	5.6	7.6	1.8	2.16667
149	Chengnongshuijing	Sichuan,China	SRX509708	10	9.7	17.9	16.3	0.79	0.680412
150	Xiangxiandao 10hao	Hunan,China	SRX6454486	5.7	5.3	15.8	20.7	1.77193	2.90566
151	Ⅱ-32B	Hunan,China	SRX6454373	3	2.9	6.6	6.5	1.2	1.24138
152	Chenwan 3hao	Hunan, China	SRX509833	1	1	3.6	3.6	2.6	2.6
153	Xiangaizao 10hao	Hunan, China	SRX509679	4	4.2	6.9	7	0.725	0.666667
154	Yuetai B	Guangdong,China	SRX6454463	1.8	1.7	9.7	9.7	4.38889	4.70588
155	Qimiaoxiang 2hao	Guangdong,China	SRX6454404	7.8	7.7	18.3	18.9	1.34615	1.45455
156	Shengyou 2hao	Guangdong,China	SRX6454414	3.3	3.1	6	5.7	0.818182	0.83871
157	Guichao 2hao	Guangdong,China	SRX509700	2.7	2.7	6	6.1	1.22222	1.25926
158	Minghui 63	Fujian,China	SRX6454431	4.3	4.7	9.6	9.5	1.23256	1.02128
159	Longtepu B	Fujian,China	SRX6454393	17.7	17.9	24.7	24.9	0.39548	0.391061
160	Hainanxian R	Hainan,China	SRX6454497	11.3	10.9	24.7	24.3	1.18584	1.22936
161	Zajiaohaigu	Hainan,China	SRX6454455	1.5	1.4	3.3	3.2	1.2	1.28571
162	Nuohangu	Yunnan,China	SRX6454401	1	1	8.1	8	7.1	7
163	Lincangwazudiquhangu	Yunnan,China	SRX6454417	7	7.1	14.6	14.7	1.08571	1.07042
164	Yuedao 55	Vietnam	SRX6454375	4.3	4.1	13.1	12.6	2.04651	2.07317
165	Yuedao 108	Vietnam	SRX6454359	10	10.5	15.9	15.9	0.59	0.514286
166	IR112	Philippines	SRX6454345	4.8	3.6	11.8	12.9	1.45833	2.58333
167	IR64	Philippines	SRX6454347	0.5	1.1	3.1	3.2	5.2	1.90909
168	Arias	Indonesia	SRX6454451	7.2	5	10.3	9.5	0.430556	0.9
169	CAMOR	Indonesia	SRX6454322	2.7	3	9.1	9.9	2.37037	2.3
170	Gendjah Gempol	Indonesia	SRX6454499	11.3	10.5	16.9	15	0.495575	0.428571
171	BULUH BAWU	Indonesia	SRX6454321	6.7	6	11.5	11.5	0.716418	0.916667
172	BOEGI BOERA	Indonesia	SRX6454406	1	1.1	5.5	5.6	4.5	4.09091
173	RT60	Indonesia	SRX6454411	14.8	11.3	19.1	15.7	0.290541	0.389381
a ERS and SRX indicated the NCBI sequence Read Archive (SRA) accession number.
